# Supplementary material for: N-cadherin crosstalk with integrin weakens the molecular clutch in response to surface viscosity
Source: Nat Commun. 2024 Oct 12;15:8824. doi: 10.1038/s41467-024-53107-6 (PMC11479646; doi:10.1038/s41467-024-53107-6)
Supplement: Supplementary file 3 — Source Data [file 41467_2024_53107_MOESM3_ESM.xlsx]

## Sheet: Figure 1c
Not functionalized	+ NA	+NA + RGD
0	11	122
0	44	90
0	6	68
0	26	37
0	10	72
0	27	56
0	11	76
0	25	99
0	33	43
0	8	44
0	5	55
0	1	51
0	10	33
0	5	59
0	2	44

## Sheet: Figure 1d
Not functionalized	+ NA	+ NA + RGD
10	8	57
8	6	57
6	4	58
4	5	35
5	4	34
4	9	57
9	8	42
8	5	75
5	0	63
0	0	149
0	0	68
0	1	52
1	0	98
0	5	89
0	7	60

## Sheet: Figure 1e
0.2 % RGD	+ 0.02 % HAVDI	+ 2 % HAVDI	0.2 % RGD	+0.02 HAVDI	+2 % HAVDI
849.384	791.706	290.452	348.817	897.45	532.153
365.984	438.768	238.267	340.578	307.619	740.894
536.272	452.501	325.471	665.362	779.346	917.362
939.335	759.433	298.005	247.88	769.046	198.441
531.466	706.561	297.319	1295.71	227.967	341.951
841.831	301.439	299.379	440.828	1436.47	287.706
490.954	793.766	411.302	679.095	339.891	688.708
519.106	696.262	277.406	528.719	832.218	371.477
544.512	570.605	190.202	617.297	437.395	313.112
749.134	727.847	294.572	878.91	642.016	791.019
561.678	572.665	327.531	414.049	309.678	302.125
264.36	265.046	328.218	837.711	783.466	471.728
484.774	668.109	221.101	216.294	708.621	1275.11
819.858	684.589	587.771	719.608	532.839	286.332
933.155	738.834	471.041	1272.36	733.341	401.689
677.722	417.482	361.177	406.496	646.823	876.164
230.714	416.796	550.005	621.417	556.185	989.461
320.665	139.39	356.371	744.327	669.482	530.779
491.64	643.39	291.139	1012.12	923.542	463.488
358.431	101.624	363.924	587.084	332.338	543.139
981.907	269.166	388.643	331.651	650.943	547.259
396.196	216.981	481.341	610.431	1014.18	690.082
420.916	303.499	444.262	316.545	576.098	330.278
396.883	249.253	379.03	850.758	610.431	817.112
929.722	188.142	214.234	670.856	705.188	273.286
224.534	624.85	518.42	244.447	298.692	857.624
989.461	469.668	594.638	782.093	162.049	536.272
644.076	267.106	518.42	1332.1	504	580.905
851.444	217.668	455.248	858.311	519.793	521.166
949.635	254.06	508.12	462.801	482.714	347.444
993.58	514.986	685.962	253.373		661.243
485.461	425.722	262.986	533.526		659.183
478.594	260.926	373.537	799.259		464.174
706.561	705.188	572.665	528.719		296.632
843.891	447.695	460.741	470.354		494.387
399.629	489.58	260.926	718.921		502.627
	568.545	223.847	249.94
	489.58	319.978	267.106
		378.343	379.03
		355.684	625.537
		509.493	935.902
		316.545	208.741
		567.172	415.422
		302.125	753.94
		512.24	657.809
		420.229
		266.42
		318.605
		370.79
		284.959
		701.068
		330.965
		681.842
		261.613

## Sheet: Figure 1f
0.2 % RGD	+ 0.02 % HAVDI	+ 2 % HAVDI	0.2 % RGD	+0.02 HAVDI	+2 % HAVDI
1134.34	811.619	468.294	753.94	1072.55	764.926
2058.57	890.583	354.997	1208.5	581.591	1593.03
1643.84	1078.72	776.599	1660.32	894.016	816.425
1435.1	681.842	481.341	1073.92	1077.35	618.67
1490.03	440.828	475.847	784.153	765.613	1071.17
1064.31	1321.11	344.011	1152.2	1178.29	1240.09
1491.4	705.875	243.074	910.496	1067.05	830.845
911.869	540.392	324.785	1938.41	466.234	986.714
1347.2	799.946	230.714	1812.75	567.858	1063.62
997.7	1292.27	308.305	1503.07	815.738	1021.05
969.548	681.155	372.85	1494.15	746.387	672.229
1297.08	872.73	377.657	1480.41	786.213	761.493
859.684	917.362	349.504	936.589	690.768	1195.45
626.223	1670.62	392.763	1245.58	1381.54	964.055
626.223	872.044	433.275	1950.08	1593.03	957.875
859.684	392.763	288.392	546.572	846.638	763.553
969.548	918.049	376.283	1679.54	958.561	731.967
1297.08	1033.41	341.951	1826.48	841.144	672.916
1347.2	511.553	443.575	1050.57	1810.69	1105.5
997.7	533.526	325.471	625.537	585.711	664.676
911.869	695.575	291.139	1110.31	1482.47	844.578
1693.96	351.564	434.649	1134.34	917.362	924.229
2225.43	970.234	581.591	2016.69	1375.36	1111.68
840.458	243.76	258.18	1209.88	1042.33	1145.33
1029.29	591.891	447.008	1275.79	1159.75	473.101
1581.35	1012.81	252	1012.12	869.297	831.531
453.875	1407.63	276.719	1231.16	820.545	1423.42
550.005	678.409	341.951	682.529	1553.2	957.875
889.21	1551.83	363.237	2221.99	1270.3	1015.55
613.864	752.567	413.362	946.888	887.837	534.213
579.531	1274.42		816.425	802.692	842.518
868.61	699.008		1954.89	826.038	1150.82
800.632	653.689		858.311	1339.65	1244.21
987.401	622.79		582.278	935.902	1403.51
506.06			600.817	1154.26	1856.7
1713.19			763.553	1512	981.221
407.869			812.305		598.071
603.564			1316.99	683.215
736.774			713.428	863.804
1196.83			1505.82	1489.34
674.289			1026.54	1115.12
649.57			1275.79	899.51
737.461			1166.62	1308.75
495.074			753.253	836.338
589.831			839.084	885.777
848.698			748.447
947.575			1051.26

## Sheet: Figure 1g
0.2 % RGD	+ 0.02 % HAVDI	+ 2 % HAVDI	0.2 % RGD	+0.02 HAVDI	+2 % HAVDI
1796.96	1460.5	1372.61	2648.4	2081.23	2031.11
1910.94	1841.59	2991.73	1779.11	1746.83	1391.15
1873.18	1338.96	3515.64	1466.68	3363.2	2092.22
1292.96	3462.08	3254.03	1337.59	2250.83	2788.48
1704.26	1741.34	1837.47	1947.34	2292.03	1663.06
1637.66	1820.31	2472.62	1100.7	2520	2320.87
2973.19	1921.93	2535.11	2072.3	1667.87	1744.09
1588.22	2695.09	1476.98	2125.18	3666.7	1565.56
1196.83	3352.22	2718.44	2389.54	2028.36	1841.59
1336.22	3452.47	2177.36	2951.22	2946.41	3128.37
3097.47	1892.4	2057.2	1472.17	1634.91	2320.87
2048.27	1828.55	3258.83	2024.93	2650.46	1443.34
1815.5	3428.44	2878.43	1597.83	2404.64	1235.97
3487.49	1691.9	2530.99	1874.55	2322.93	1823.05
1336.22	2019.43	2905.9	2282.42	3387.92	1677.48
2837.23	2655.27	2459.57	1407.63	2804.27	2479.49
1549.08	2502.83	1370.55	1595.77	2626.43	1204.38
3024	2923.75	2166.38	1898.58	2594.84	1300.51
2549.53	3487.49	2993.1	1621.18	2769.25	2809.08
1739.28	2348.34	3196.35	2342.16	2693.72	1636.97
8188.28	3313.77	2309.89	2287.91	2816.63	3210.77
2699.22	1888.97	3990.11	1250.39	3715.45	1877.98
2510.39	2486.35	1877.98	2883.92	1795.59	1671.99
2487.04	3942.05	3483.37	3566.45	2055.14	1662.38
2384.04	3834.93	2653.9	2082.61	1636.28	3398.22
2024.24	2193.16	2890.79	2448.59	1099.32	3151.03
2009.82	1805.89	3348.78	2502.83	2349.03	2853.71
2005.7	2605.83	3749.1	1623.92	2996.53	2744.53
3626.19	2193.16	1593.03	2092.91	2386.79	1758.51
1798.33	1528.48	2066.12	9294.47	3151.03	2861.26
3585.68	2132.73	3242.35	3702.41	3307.59	1357.5
1915.75	2977.31	3292.48	2596.22	2485.67	1527.11
3493.67	1585.47	3362.52	2649.78	3150.34	7987.78
2735.61	2062.69	2052.39	3201.16	1937.04	2331.86
2119	2902.46	2687.54	5590.01	2268.69	1200.95
2125.18	2236.41	1971.37	1718.68	1520.24	3316.51
2072.99	2454.08	2333.23	1978.92	3293.17	1325.23
1555.26	2037.29	1820.99	4974.08	2465.76	2892.85
3593.23	3482.68	3506.03	2703.34	1643.15	2892.85
1909.57	2426.62	2379.92	3261.58	2651.84	1639.72
1295.71	2666.94	3480.62	2658.7	2949.84	2883.92
3282.87	3105.03	7097.89	2896.97	2769.25	3561.65
2443.78	3401.66	2292.03	2642.91	1705.63	2692.35
2525.49	2409.45	3480.62	1483.85	2838.61	1708.38
1996.77	4282.63	3048.03	1820.31	2784.36	4026.51
1420.68	1916.44	1831.29		1457.07	1643.15
3350.84	2588.66	2097.71		1246.95	1800.39
1842.96	2435.54	2968.38		1671.99	3339.17
1914.38	2042.09	2126.55		3188.8	2864.01
2455.45	2872.25			2527.55	3112.58
3225.19	2531.67			2161.57
3627.56	2964.26			2488.41
2324.3	3229.99			2741.1
	3740.18			1936.35
	2079.86			2307.83
	3599.41			1556.63
	1874.55			2159.51
	2314.69			2638.1
	1954.89			2338.04

## Sheet: Figure 2b
	0.2 % RGD																																								+ 0.02 % HAVDI
DOPC	1.39121	1.44985	1.45503	1.35262	1.50489	1.7956	1.24123	1.14818	1.50942	1.86103	2.59371	1.67756	1.88297	1.33821	1.35142	1.62749	1.97701	1.69373	1.69816	1.67636	1.33357	1.52991	1.48608	1.35268	1.49749	1.39742	2.30732	1.03805	1.98786	1.35201	1.33536	1.63127	1.39011	1.52746	1.86995	1.15159					1.99598	1.11066	1.45964	1.25116	0.984769	0.820301	1.4233	0.893148	1.08927
DPPC	2.52905	2.55512	1.63851	3.38388	2.6765	1.66232	3.06369	1.20889	1.42721	1.96736	3.314	1.89102	1.8404	1.66469	1.69344																										1.58904	1.92393	2.83308	1.53599	2.16254	1.94711	1.83588	1.87678	2.0508
Glass	4.66522	2.9128	3.98587	5.10721	2.8239	2.02339	4.44968	3.14722	3.52429	2.31543	3.65153	1.70555	4.46614	5.12627	4.64864	3.50412	2.18015	1.33801	4.41183	4.47581																					2.63979	7.3057	4.42467	4.25438	2.11196	3.00306	6.15334	3.2874	4.74018
[truncated: 59 more columns]

## Sheet: Figure 2c
plus low HAVDI	plus high HAVDI	plus low scram	plushigh scram
1.3741	0.961748	1.49829	1.14423
1.17107	1.10763	1.20983	1.14078
1.70163	0.959158	1.50114	1.97391
1.54686	1.00024	1.32495	1.73442
1.47561	1.10628	1.49194	1.78279
2.19705	1.14127	1.27044	1.30248
1.89086	1.04344	2.41859	1.41598
1.39574	1.05877	2.17733	2.30176
1.21998	1.23181	2.43606	1.58524
1.49388	1.00722	1.30594	1.45239
1.33075	1.32867	1.16746	1.68397
1.63401	1.02371	1.27747	1.82336
1.00974	1.0602	1.82153	1.80776
1.183	0.941346	1.85506	2.13323
0.95603	1.14539	1.25821	1.18629
1.09848	1.06991	1.44273	1.05136
1.0549	0.922997	1.3281	1.97188
1.34354	0.936367	1.85953	1.41504
1.42137	1.41769	1.6819	1.82437
1.63176	1.0722	1.79275	1.15448
2.28423	1.17563	1.20373	1.74233
1.27291	1.2495	0.919532	1.31384
1.49347	0.988581	1.56127	1.61814
1.20835	1.19044	1.62918	2.1727
1.28403	1.28202	1.2748	2.22981
0.886068	0.931051	1.4894	1.745
1.43041	0.991414	1.28335	1.59727
0.954538	1.42057	1.47811	1.36983
1.11348	1.01653	1.55134	1.47437
1.37303	0.930396	1.37209	1.30024
1.46853	1.378	2.81279	1.63623
1.55222	1.25449	1.53316	1.48739
0.788303	1.42711	1.94674	1.4664
1.34219	1.58041	1.80127	1.88297
0.689676	1.4685	2.23617	1.4026
1.098	1.56364	2.32219	1.10131
1.3505	1.47717	2.09681	1.76683
1.23657	1.24444		2.12129
1.2946	1.10073
1.99598	1.39656
1.11066	1.15418
1.45964	1.02675
1.25116	1.20612
0.984769	0.892985
0.820301	1.34929
1.4233	1.59996
0.893148	1.33132
1.08927	0.964442
1.1142	0.995754
1.22976	1.14272
1.10791	0.888023
1.00954	0.974944
1.15223	1.1074
1.4933	1.35911
1.06083	1.19735
0.895695	0.997421
1.63613	1.0923
1.16714	0.995145
0.939103	1.11754
1.25589
1.72234
0.95845
1.31492
1.20524
1.03187
1.21501
1.09844
1.11693
0.958844
1.25775
1.01268
0.886639
1.10842
1.19333
1.16589

## Sheet: Figure 2d
plus low HAVDI	plus high HAVDI	plus low scram	plus high scram
0.96905	1.59327	1.45682	2.62874
2.2628	1.11704	1.76639	1.20424
1.76183	1.09882	1.6095	1.50137
1.26609	1.16261	1.27533	1.25767
1.59176	0.891876	1.48068	1.45456
1.59685	1.11616	1.54949	1.31945
2.00133	1.15643	1.76278	1.24626
1.65345	0.883176	1.40312	1.20913
1.09073	1.05514	1.17102	1.00628
1.75732	1.25927	1.58456	1.48299
1.73467	1.25161	1.82934	1.37806
1.82778	1.07327	1.43592	1.6276
1.51961	1.15322	1.14948	1.34062
2.57457	1.11851	1.71434	2.05375
1.44547	1.37479	2.2039	1.91734
1.41239	1.09867	1.49346	1.37983
1.40027	1.15298	2.22084	1.65153
1.45718	1.1664	1.64867	2.09875
1.59257	1.23332	1.10606	2.71075
1.36209	0.97923	1.50652	1.47555
1.63865	1.70229	1.47865	1.64579
1.8186	1.30011	2.89086	1.77413
2.25408	1.07773	2.64958	1.21961
1.50855	1.02367	1.3543	1.51628
0.597728	1.09445	1.5002	1.19562
1.10844	1.24837	1.99767	2.15421
1.25411	1.15564	2.04421	1.67592
1.08615	1.1564	1.43411	2.55481
1.92393	1.4508	1.35017	1.15517
2.83308	1.57014	1.24793	2.06968
1.53599	1.1968	1.7703	1.11157
2.16254	1.50102	1.26024	1.92106
1.94711	1.81962	1.17639	1.12326
1.83588	0.877804	1.34237	1.53194
1.87678	1.56833		1.81021
2.0508	1.60286		1.02989
1.66906	1.28941		2.11945
2.06027	1.49612		1.52686
1.8938	1.50212
2.18914	1.5193
1.6196	2.03583
1.38293	1.11967
2.01429	1.51921
1.80846	2.72172
1.81199	1.23163
1.77226	1.24409
1.62807	1.24196
1.50901	1.10598
1.95823
1.91501
1.21971
1.689
1.87668
0.951453
2.00543
1.69613
1.84034
1.99216
1.72333
2.30512
1.43787

## Sheet: Figure 2e
plus low HAVDI	+ high HAVDI	+ low scram	+ high scram
4.41596	3.11423	3.49136	4.81925
5.49739	3.48249	3.10417	3.49893
4.18932	3.36943	2.57062	4.0704
3.13548	2.09048	5.14693	5.56063
2.90796	2.55843	2.9095	3.99859
2.67199	3.92216	2.10594	5.55651
3.59311	2.64855	3.91104	4.40162
4.79703	3.27217	3.78326	4.18276
4.20064	2.96648	2.69022	4.35691
3.347	2.08251	3.62057	4.95302
4.1712	3.06891	3.5562	4.50442
2.68642	2.55921	2.61322	4.49633
3.64011	2.82951	3.89552	2.90264
2.60635	3.82168	2.2072	4.80502
3.02495	3.26563	3.00998	4.43293
3.83584	4.276	2.94344	4.77259
3.19237	3.42817	3.42538	2.53082
4.81054	3.3219	2.26033	3.56341
4.11363	3.16378	3.16025	3.82056
4.2073	3.68193	5.42092	4.72234
3.49187	4.14185	4.04385	4.97796
3.5611	3.6171	3.7458	5.54183
3.83301	4.15522	4.12812	3.67264
3.46891	2.77506	3.29273	4.99298
3.4504	3.34461	2.87088	4.87172
3.51751	2.40117	3.61647	2.89258
4.24948	2.54609	4.1759	5.26554
4.74384	2.78871	3.16907	4.48407
2.33737	2.80269	2.39484	3.46115
2.06147	3.41003	2.62229
4.02946	2.87538	4.66095
3.77215	2.46171	4.10558
5.93709	3.51737	3.38881
2.83088	3.28522	5.13941
4.79293	3.99095	4.93169
4.70325	3.61281	2.84622
4.88161	2.32102	3.12681
3.83377	2.56758	2.84622
2.95188	2.10473	4.87315
3.17228	3.04336	4.25633
2.62317	2.28027	4.47083
2.63979	1.34217	3.74696
6.34405	3.24553	4.6349
4.42467	3.49013	4.41395
4.25438	2.36385	4.87599
2.11196	1.40269
3.00306	1.12486
6.15334	1.1997
3.2874	1.56983
4.74018	1.15849
4.40178	1.15575
4.03757	1.13739
4.89721	1.17421
4.59439	1.07079
4.70222	1.1182
4.90093	1.8977
5.91227	1.12954
4.27827	1.1986
2.76612
3.6799
4.45556

## Sheet: Figure 2g
	0.2 % RGD	0.2 % RGD	0.2 % RGD	0.2 % RGD	0.2 % RGD	0.2 % RGD	0.2 % RGD	0.2 % RGD	0.2 % RGD	+ 0.02 % HAVDI	+ 0.02 % HAVDI	+ 0.02 % HAVDI	+ 0.02 % HAVDI	+ 0.02 % HAVDI	+ 0.02 % HAVDI	+ 0.02 % HAVDI	+ 0.02 % HAVDI	+ 0.02 % HAVDI	+ 2 % HAVDI	+ 2 % HAVDI	+ 2 % HAVDI	+ 2 % HAVDI	+ 2 % HAVDI	+ 2 % HAVDI	+ 2 % HAVDI	+ 2 % HAVDI	+ 2 % HAVDI
DOPC	0.49741	0.35402	0.55206	0.1562	0.16817	0.18972	0.30922	0.35615	0.77256	0.304149	0.58764	0.2602	0.2128	0.81					0.626803		0.437099	0.465623	0.888738	0.584763	0.566102	0.694852
DPPC	0.3789	0.21414	0.33729	1.7478	0.21183	0.21183	1.44901	0.31523	0.20694	0.32704	0.207794	0.205075	0.370706	0.217461	0.240506	0.210916	0.280892		0.20156	0.27896	0.187412	0.374769	0.28296	1.38204		0.865704
Glass	0.99527	0.92123	0.88742	0.65407	0.56942	0.64918	0.70929	0.67792	0.61825	0.57918	0.726383	1.12599	0.690064	0.484325	0.658038	0.836334	0.651675	0.925287	0.814221	0.790025	1.04367	0.849194	0.872092		0.875906		1.05585

[truncated: 13 more sheets: Figure 2h, Figure 2i, Figure 3d, Figure 3e, Figure 3f, Figure 3g, Figure 3h, Figure 3i, Figura 4a, Figure 4b, Figure 4c, Figure 4f, Figure 4g]
